# Supplementary material for: Polymer Kernels as Compact Carriers for Suspended Cardiomyocytes
Source: Micromachines (Basel). 2022 Dec 25;14(1):51. doi: 10.3390/mi14010051 (PMC9865253; doi:10.3390/mi14010051)
Supplement: Supplementary file 1 [file micromachines-14-00051-s001.zip]

Archive with 7 entries (7 files):
- S1.avi
- S2.avi
- S3.avi
- S4.avi
- Supplementary Figure S1.jpg
- Supplementary Figure S2.jpg
- Supplementary Figure S3.jpg
